# Supplementary material for: From Biological Mechanisms to Clinical Outcomes: A Scoping Review Comparing Immediate and Delayed Dental Implant Placement Protocols
Source: J Clin Med. 2026 Jan 14;15(2):682. doi: 10.3390/jcm15020682 (PMC12842501; doi:10.3390/jcm15020682)
Supplement: Supplementary file 1 [file jcm-15-00682-s001.zip]

Archive with 1 entries (1 files):
- jcm-4033841-supplementary.pdf
